# Supplementary material for: Evaluation of the Effects of Solvents Used in the Fabrication of Microfluidic Devices on Cell Cultures
Source: Micromachines (Basel). 2021 May 12;12(5):550. doi: 10.3390/mi12050550 (PMC8151832; doi:10.3390/mi12050550)
Supplement: Supplementary file 1 [file micromachines-12-00550-s001.zip]

Archive with 1 entries (1 files):
- micromachines-1176196-supplementary.pdf
